# Supplementary material for: Effect of a Remotely Delivered Weight Loss Intervention in Early-Stage Breast Cancer: Randomized Controlled Trial
Source: Nutrients. 2021 Nov 15;13(11):4091. doi: 10.3390/nu13114091 (PMC8622393; doi:10.3390/nu13114091)
Supplement: Supplementary file 1 [file nutrients-13-04091-s001.zip]

Archive with 1 entries (1 files):
- nutrients-1448501-supplementary.pdf
